# Supplementary material for: Multiphoton In Vivo Microscopy of Embryonic Thrombopoiesis Reveals the Generation of Platelets through Budding
Source: Cells. 2023 Oct 6;12(19):2411. doi: 10.3390/cells12192411 (PMC10572188; doi:10.3390/cells12192411)
Supplement: Supplementary file 1 [file cells-12-02411-s001.zip]

Archive with 3 entries (3 files):
- cells-2552323 Supplemental Figures.pdf
- cells-2552323 Supplementary Video 1_MK releasing buds.mp4
- cells-2552323 Supplementary Video 2_MK forming proplatelet.mp4
